# Supplementary material for: The Protein Tyrosine Phosphatase 1B Modulates the Activation of Yes-Associated Protein and Sensitizes to Cytotoxic Chemotherapy in Preclinical Models of Cholangiocarcinoma
Source: Cells. 2025 Oct 8;14(19):1560. doi: 10.3390/cells14191560 (PMC12523963; doi:10.3390/cells14191560)
Supplement: Supplementary file 1 [file cells-14-01560-s001.zip]

Archive with 1 entries (1 files):
- cells-3888815-supplementary.pdf
